# Supplementary material for: Integrating GWAS and proteome data to identify novel drug targets for MU
Source: Sci Rep. 2023 Jun 27;13:10437. doi: 10.1038/s41598-023-37177-y (PMC10299993; doi:10.1038/s41598-023-37177-y)
Supplement: Supplementary file 1 — Supplementary Table 1. [file 41598_2023_37177_MOESM1_ESM.xlsx]

## Sheet: Sheet1
Supplementary Table 1: Candidate genes in brain proteomes associated with mouth ulcers using PWAS and Mendelian randomization.
		PWAS					IVW							MRE				INT
FILE	ID	CHR	P0	P1	PWAS.Z	PWAS.P	num_SNP	F	PVE	OR	ORLower	ORUpper	pval	OR	ORLower	ORUpper	pval	pval
SeqId_8970_9	RIPK2	8	90770034	90803292	6.229	4.69e-10	1	38.0684	0.00525149	1.5015	1.3213	1.7064	4.67978e-10	NA	NA	NA	NA	NA
SeqId_5102_55	MICB	6	31462658	31478901	6.0776	1.22e-09	6	640.642	0.347864	1.0428	0.999	1.0886	0.0556345	1.0907	1.032	1.1527	0.00210499	0.0444677
SeqId_13733_5	IL12B	5	158741788	158757495	5.5723	2.51e-08	5	318.765	0.181099	1.0884	1.0504	1.1277	3.01408e-06	1.0625	0.9894	1.141	0.0954386	0.437054
SeqId_3181_50	CTSS	1	150702555	150738433	5.18359	2.18e-07	6	336.499	0.218861	1.0467	1.0174	1.0769	0.00164431	1.0381	0.9871	1.0917	0.145856	0.682178
SeqId_4234_8	IL1RL1	2	102927962	102968497	4.917	8.79e-07	5	495.223	0.255715	1.0532	1.0167	1.0909	0.00397846	1.0063	0.9611	1.0536	0.78821	0.0217655
SeqId_5087_5	IL22RA2	6	137464957	137494785	-4.837	1.32e-06	4	45.6551	0.0247097	0.8221	0.654	1.0334	0.0933126	0.7293	0.3317	1.6035	0.432279	0.750609
SeqId_4126_22	BPI	20	36932552	36965907	-4.8226	1.42e-06	8	268.644	0.229779	0.9557	0.9369	0.9749	8.10791e-06	0.9434	0.912	0.976	0.000773348	0.356471
SeqId_6574_11	FAIM3	1	207076662	207096592	-4.671	3e-06	1	55.4533	0.00763142	0.7685	0.6882	0.8582	2.96345e-06	NA	NA	NA	NA	NA
SeqId_5085_18	IL20RA	6	137321108	137366317	-4.4151	1.01e-05	2	37.4512	0.0102819	0.8236	0.7505	0.9038	4.28e-05	NA	NA	NA	NA	NA
SeqId_4487_1	FGF7	15	49715434	49780972	-4.3236	1.53e-05	2	105.061	0.0283179	0.8973	0.8479	0.9495	0.000173362	NA	NA	NA	NA	NA
SeqId_2730_58	MICA	6	31367561	31383092	-4.1583	3.21e-05	8	839.137	0.482363	0.9764	0.9301	1.025	0.336062	0.9482	0.8633	1.0415	0.266596	0.467864
SeqId_17692_2	BTN3A3	6	26440700	26453643	4.067	4.77e-05	7	513.102	0.332667	1.0384	1.0221	1.0549	2.89701e-06	1.042	1.0104	1.0746	0.00880975	0.787139
SeqId_5852_6	S100A12	1	153346187	153348097	-3.99862	6.37e-05	2	153.019	0.0407179	0.9075	0.8663	0.9507	4.25293e-05	NA	NA	NA	NA	NA
SeqId_9839_148	TIRAP	11	126152960	126168740	-3.99566	6.45e-05	6	88.9158	0.0689315	0.9893	0.9156	1.0688	0.784292	0.934	0.7376	1.1827	0.570871	0.609837
SeqId_3421_54	TNFSF8	9	117655623	117692875	3.8227	0.000132	2	124.803	0.0334611	1.1191	1.0619	1.1794	2.61947e-05	NA	NA	NA	NA	NA
SeqId_3431_54	EPHA1	7	143087382	143105949	-3.79809	0.000146	6	528.814	0.305706	0.9682	0.9507	0.9861	0.000526486	0.9722	0.9506	0.9942	0.013509	0.543032
SeqId_4297_62	SPON1	11	13984270	14289679	-3.78077	0.000156	5	264.816	0.155207	0.9686	0.9453	0.9924	0.00992624	0.9917	0.9528	1.0322	0.683866	0.1457
SeqId_12687_2	DECR1	8	91013633	91065861	-3.7173	0.000201	2	73.1708	0.0198933	0.9224	0.8617	0.9875	0.0203074	NA	NA	NA	NA	NA
SeqId_11568_2	FKBP1B	2	24272571	24286551	3.7071	0.00021	4	362.354	0.167419	1.0431	1.017	1.0699	0.00111021	1.0287	0.9827	1.0769	0.225624	0.457868
SeqId_19238_12	GLUL	1	182347233	182361341	3.615	0.0003	1	42.6024	0.00587327	1.2573	1.1106	1.4234	0.000298092	NA	NA	NA	NA	NA
SeqId_17151_84	IRF3	19	50162826	50169132	3.61367	0.000302	6	195.034	0.139706	1.0438	1.0074	1.0815	0.0178534	1.0363	0.9546	1.1251	0.394959	0.84438
SeqId_9017_58	LCT	2	136545420	136594754	3.5826	0.00034	3	54.1568	0.0220404	1.068	1.0011	1.1393	0.0463083	0.9634	0.7639	1.2151	0.753102	0.364736
SeqId_3495_15	CXCL6	4	74702357	74714781	-3.5547	0.000378	6	309.162	0.204721	0.9625	0.9424	0.983	0.000381598	0.9532	0.923	0.9843	0.00347993	0.433612
SeqId_13423_94	FAM213A	10	82167585	82196871	3.509	0.00045	1	31.0599	0.00428882	1.2961	1.1212	1.4983	0.000453355	NA	NA	NA	NA	NA
SeqId_7808_5	GLCE	15	69452923	69564556	-3.4588	0.000543	6	407.097	0.253154	0.9697	0.9488	0.9909	0.00542937	0.9774	0.9444	1.0114	0.189965	0.538547
SeqId_9216_100	PLXNB2	22	50713408	50746075	3.4556	0.000549	9	272.051	0.253688	1.0385	1.0135	1.0642	0.0023701	1.047	1.0047	1.0912	0.0292444	0.621896
SeqId_12381_26	CBR1	21	37442239	37445464	-3.4465	0.000568	3	174.049	0.0675383	0.9611	0.9273	0.9961	0.0296904	0.926	0.8576	0.9999	0.049767	0.19548
SeqId_16324_38	TLR1	4	38792298	38858438	3.4387	0.000584	3	115.009	0.0456744	1.1107	1.06	1.1638	1.04977e-05	1.0295	0.9167	1.1562	0.623303	0.161244
SeqId_5810_25	TDGF1	3	46616024	46623947	3.39137	0.000695	10	316.168	0.305073	1.0514	1.0056	1.0993	0.0273148	1.1201	1.0483	1.1967	0.000784899	0.0240257
SeqId_13488_3	ARFIP1	4	153701089	153839615	3.367	0.00076	1	680.086	0.0861841	1.057	1.0235	1.0917	0.000756065	NA	NA	NA	NA	NA
SeqId_5353_89	IL1RN	2	113864791	113891593	3.3464	0.000819	5	135.244	0.0857799	1.0357	1.0023	1.0701	0.0359058	1.0812	0.98	1.1928	0.119352	0.362601
SeqId_4159_130	CFH	1	196621173	196716634	3.32858	0.000873	3	292.072	0.108373	1.048	1.0187	1.0781	0.00119099	1.0619	1.0002	1.1275	0.0493713	0.580972
SeqId_16907_3	CADM2	3	85008140	86123579	-3.32827	0.000874	1	63.4667	0.00872459	0.828	0.7483	0.9161	0.000253422	NA	NA	NA	NA	NA
SeqId_6472_40	PMEL	12	56347889	56367101	-3.264	0.0011	1	217.687	0.0293035	0.9144	0.8664	0.965	0.00113516	NA	NA	NA	NA	NA
SeqId_8007_19	CTSB	8	11700033	11727042	3.2171	0.00129	6	401.047	0.250334	1.0395	1.0198	1.0597	7.40081e-05	1.0441	1.0157	1.0733	0.00214531	0.663771
